# Supplementary material for: Characterization of the cpt1b Gene in Response to a Tributyrin-Supplemented Diet: Cloning, Tissue-Specific Expression, and Intestinal Metabolic Function in Mandarin Fish (Siniperca chuatsi)
Source: Curr Issues Mol Biol. 2026 Mar 12;48(3):305. doi: 10.3390/cimb48030305 (PMC13025966; doi:10.3390/cimb48030305)
Supplement: Supplementary file 1 [file cimb-48-00305-s001.zip]

Archive with 1 entries (1 files):
- cimb-4116058-supplementary.pdf
